# Supplementary material for: Mathematical modeling of the Candida albicans yeast to hyphal transition reveals novel control strategies
Source: PLoS Comput Biol. 2021 Mar 29;17(3):e1008690. doi: 10.1371/journal.pcbi.1008690 (PMC8031856; doi:10.1371/journal.pcbi.1008690)
Supplement: S1 File — BooleanNet format file of update functions from Table 1. BooleanNet files are plain text format. (TXT) [file pcbi.1008690.s005.txt]

#BOOLEAN RULES
pH *= pH
Farnesol *= Farnesol
Temperature *= Temperature
Rim8 *= pH
Cyr1 *= Temperature and not Farnesol
ESCRT *= Rim8
cAMP_PKA *= Cyr1
NRG1_T *= not Brg1 and not Ume6 and (not Efg1_active or not (ESCRT or cAMP_PKA)) or hyphal_initiation
Nrg1_HAGs *= NRG1_T and (not HDACs or HATs)
Efg1_active *= (ESCRT or cAMP_PKA) and Efg1
EFG1_T *= Brg1 or not Efg1_active
Efg1 *= EFG1_T
Brg1 *= not Nrg1_HAGs
Ume6 *= Brg1 and not Nrg1_HAGs
HDACs *= Brg1
HATs *= Efg1_active and not HDACs
hyphal_initiation *= (HATs and Brg1 and not Nrg1_HAGs) or hyphal_initiation
hyphal_maintenance *= (Ume6 and not Nrg1_HAGs) and hyphal_initiation
HAG_T *= (Brg1 or Ume6) and not Nrg1_HAGs
