# Supplementary material for: Mathematical modeling of the Candida albicans yeast to hyphal transition reveals novel control strategies
Source: PLoS Comput Biol. 2021 Mar 29;17(3):e1008690. doi: 10.1371/journal.pcbi.1008690 (PMC8031856; doi:10.1371/journal.pcbi.1008690)
Supplement: S2 File — SBML qual model file generated by bioLQM v0.6.1. SBML is an XML-style file format. (ZIP) [file pcbi.1008690.s006.zip]

Archive with 1 entries (1 files):
- File S2.sbml
